# Supplementary material for: Spatial heterogeneity of bone marrow endothelial cells unveils a distinct subtype in the epiphysis
Source: Nat Cell Biol. 2023 Oct 5;25(10):1415–25. doi: 10.1038/s41556-023-01240-7 (PMC10567563; doi:10.1038/s41556-023-01240-7)
Supplement: Supplementary file 4 — Top 100 genes upregulated in type S ECs compared with all clusters. [file 41556_2023_1240_MOESM4_ESM.xlsx]

## Sheet: fold change
	p_val	avg_logFC	pct.1	pct.2	p_val_adj
Ly6c1	2.43989e-55	1.25591	0.895	0.29	3.59542e-51
Gm11808	8.09826e-46	1.13866	0.943	0.569	1.19336e-41
Uba52	1.84546e-38	1.12638	0.895	0.553	2.71948e-34
Rpl41	2.83855e-59	1.1037	1	0.94	4.18289e-55
Icam2	3.92073e-39	1.06495	0.924	0.595	5.77759e-35
Tmsb10	7.17772e-57	1.0134	1	0.944	1.05771e-52
Ly6a	2.8886e-34	0.991675	0.743	0.279	4.25665e-30
Gpx1	5.80949e-36	0.959951	0.914	0.547	8.56087e-32
Gapdh	7.76757e-42	0.938204	0.971	0.805	1.14463e-37
Rtl8a	7.34513e-31	0.934927	0.733	0.319	1.08238e-26
Rpl36	3.08966e-51	0.912279	1	0.897	4.55293e-47
Rpl18a	3.66464e-48	0.911377	1	0.881	5.40021e-44
Atp5e	1.40057e-36	0.909575	0.943	0.707	2.06388e-32
Sh3bgrl3	5.8875e-35	0.884851	0.962	0.67	8.67582e-31
Rpl18	3.30342e-44	0.875624	1	0.845	4.86791e-40
Slc9a3r2	6.75404e-30	0.866899	0.829	0.417	9.95276e-26
Rpl35	3.85129e-43	0.864284	1	0.835	5.67526e-39
Cavin3	1.02214e-31	0.856273	0.962	0.676	1.50623e-27
Fxyd5	3.53946e-32	0.833033	0.876	0.427	5.21575e-28
Serf2	1.2219e-43	0.832757	0.99	0.83	1.80059e-39
Ndufa3	7.26131e-26	0.827038	0.876	0.596	1.07003e-21
Prelid1	4.61031e-26	0.824472	0.848	0.574	6.79376e-22
Rpsa	1.56145e-39	0.810767	1	0.88	2.30096e-35
Ramp2	4.59673e-33	0.807318	0.981	0.753	6.77374e-29
Emp3	9.28627e-30	0.794473	0.714	0.256	1.36842e-25
Rps2	2.86318e-39	0.791628	1	0.869	4.21919e-35
Klf2	4.02119e-26	0.780914	0.848	0.438	5.92562e-22
Atp5d	4.41626e-21	0.775145	0.857	0.617	6.50779e-17
Elob	1.21511e-29	0.773222	0.971	0.747	1.79059e-25
Gm10076	1.93543e-18	0.768362	0.733	0.458	2.85205e-14
Fau	1.42452e-43	0.765364	1	0.915	2.09918e-39
Rps26	7.11533e-41	0.761912	1	0.876	1.04851e-36
Ninj1	5.83285e-13	0.761837	0.571	0.337	8.59528e-09
Rps21	4.2444e-40	0.756181	1	0.861	6.25455e-36
Atox1	2.75178e-33	0.75434	0.99	0.788	4.05502e-29
Sec61g	3.56124e-23	0.752918	0.886	0.633	5.24785e-19
Uqcr10	2.7223e-21	0.750638	0.848	0.571	4.01159e-17
Ppp1ca	4.24602e-24	0.748641	0.867	0.606	6.25694e-20
Aprt	3.86887e-24	0.746355	0.781	0.391	5.70116e-20
Col1a2	3.69955e-119	0.741101	0.752	0.077	5.45165e-115
Ifitm2	9.47691e-28	0.739846	0.933	0.709	1.39652e-23
Id3	2.1077e-30	0.735464	0.981	0.764	3.10591e-26
Bola2	1.51183e-15	0.732816	0.667	0.385	2.22783e-11
Rps28	2.2516e-39	0.729677	1	0.842	3.31796e-35
Fcer1g	4.38268e-38	0.728629	0.724	0.202	6.45831e-34
Ifitm3	5.31285e-30	0.727809	0.971	0.789	7.82902e-26
Oaz1	1.13428e-28	0.726934	0.952	0.719	1.67148e-24
Plvap	4.83118e-35	0.724886	1	0.81	7.11922e-31
Gng11	5.8482e-33	0.724726	1	0.839	8.61791e-29
Rpl29	1.01849e-40	0.724405	0.99	0.87	1.50085e-36
Rplp0	4.70872e-34	0.719055	1	0.866	6.93877e-30
Snrpg	3.80168e-19	0.716635	0.819	0.58	5.60216e-15
Nop10	6.29752e-15	0.715986	0.705	0.462	9.28003e-11
Rpl38	2.23462e-40	0.711667	1	0.886	3.29294e-36
Pfn1	1.95481e-36	0.710782	1	0.868	2.8806e-32
Usmg5	3.45332e-19	0.710023	0.79	0.555	5.08882e-15
Tgfb1i1	1.2445e-15	0.705738	0.581	0.281	1.8339e-11
Ube2s	1.47885e-17	0.704216	0.762	0.481	2.17923e-13
Cox4i1	1.01463e-31	0.701949	0.971	0.765	1.49517e-27
Ftl1	2.00863e-33	0.70105	0.99	0.871	2.95991e-29
Rps4x	9.49879e-35	0.700371	1	0.872	1.39974e-30
Ly6e	5.78749e-24	0.697288	0.914	0.696	8.52844e-20
Gnb2	6.34345e-25	0.694843	0.914	0.775	9.3477e-21
Fkbp1a	1.45024e-25	0.694087	0.952	0.758	2.13707e-21
Selenom	5.54949e-15	0.691382	0.648	0.397	8.17773e-11
Fis1	7.22311e-17	0.68776	0.781	0.541	1.0644e-12
Ramp3	7.31807e-32	0.68524	0.505	0.122	1.07839e-27
Atp5g1	1.19665e-18	0.6809	0.781	0.531	1.76338e-14
Rhoc	2.02096e-17	0.677926	0.8	0.595	2.97809e-13
Ndufb4	2.12204e-15	0.675367	0.743	0.508	3.12704e-11
Gng5	3.76775e-27	0.675215	0.943	0.771	5.55215e-23
Stmn1	7.43924e-24	0.674637	0.8	0.372	1.09625e-19
Rpl21	3.75962e-40	0.67215	0.99	0.893	5.54018e-36
Cd81	4.17724e-30	0.66662	1	0.817	6.15558e-26
2010107E04Rik	1.08765e-20	0.665244	0.876	0.598	1.60276e-16
Rpl13a	1.59099e-22	0.664501	0.905	0.677	2.34449e-18
Tuba1a	1.06001e-19	0.663968	0.819	0.513	1.56204e-15
Ddah2	7.34656e-16	0.660536	0.714	0.423	1.08259e-11
Atp5g2	1.02115e-21	0.659734	0.905	0.663	1.50477e-17
Uqcrq	6.25681e-19	0.658809	0.857	0.605	9.22004e-15
Cfl1	1.6827e-27	0.657483	0.962	0.834	2.47962e-23
Selenow	4.30788e-22	0.657077	0.876	0.61	6.3481e-18
Rps5	1.86904e-29	0.656491	1	0.833	2.75421e-25
Rpl32	2.63452e-38	0.656187	1	0.902	3.88223e-34
Rpl10a	5.94045e-29	0.654537	1	0.813	8.75385e-25
Rps15a	4.13183e-36	0.652843	1	0.891	6.08867e-32
Ost4	1.43865e-18	0.652501	0.829	0.614	2.12e-14
Rpl28	1.46184e-41	0.652401	1	0.956	2.15417e-37
Rtl8b	1.72348e-22	0.652001	0.59	0.231	2.53972e-18
Cox8a	1.35176e-23	0.651257	0.933	0.682	1.99196e-19
Grcc10	1.02681e-12	0.650506	0.505	0.261	1.51311e-08
Rpl15	2.01039e-32	0.649848	1	0.877	2.96251e-28
Uqcr11	7.10976e-18	0.647243	0.819	0.593	1.04769e-13
Eif3k	1.1154e-15	0.647076	0.781	0.583	1.64365e-11
Ppia	4.57846e-31	0.644758	1	0.903	6.74682e-27
H2afj	3.41671e-13	0.641003	0.714	0.471	5.03487e-09
Rpl9	2.7145e-28	0.638584	1	0.837	4.00009e-24
Tmem88	1.9333e-13	0.638186	0.714	0.436	2.84891e-09
Atp5k	1.11756e-16	0.637126	0.8	0.552	1.64684e-12
