# Supplementary material for: Spatial heterogeneity of bone marrow endothelial cells unveils a distinct subtype in the epiphysis
Source: Nat Cell Biol. 2023 Oct 5;25(10):1415–25. doi: 10.1038/s41556-023-01240-7 (PMC10567563; doi:10.1038/s41556-023-01240-7)
Supplement: Supplementary file 6 — Statistical source data. [file 41556_2023_1240_MOESM6_ESM.xlsx]

## Sheet: Figure1
Fig.1i	%Ly6ahiLy6c1hi cells
	Diaphysis	Metaphysis	Epiphysis
#1(P3)	8.44	8.04	35.2
#2(P3)	6.13	8.87	34.8
#3(P3)	10.2	8.13	29.9
#4(P3)	8.54	11.1	29
