# Supplementary material for: Spatial heterogeneity of bone marrow endothelial cells unveils a distinct subtype in the epiphysis
Source: Nat Cell Biol. 2023 Oct 5;25(10):1415–25. doi: 10.1038/s41556-023-01240-7 (PMC10567563; doi:10.1038/s41556-023-01240-7)
Supplement: Supplementary file 7 — Statistical source data. [file 41556_2023_1240_MOESM7_ESM.xlsx]

## Sheet: Figure2
Fig.2g upper	%Vascularized area / Epiphysis		Fig.2g lower	%Ossificated area / Epiphysis
#1(P3)	0		#1(P3)	0
#2(P3)	0		#2(P3)	0
#3(P3)	0		#3(P3)	0
#4(P3)	0		#4(P3)	0
#1(P7)	2.2		#1(P7)	18.9468
#2(P7)	3.8		#2(P7)	16.4693
#3(P7)	3.63		#3(P7)	19.4961
#4(P7)	2.68		#4(P7)	17.9471
#1(P11)	14		#1(P11)	57.2079
#2(P11)	11.41		#2(P11)	59.7973
#3(P11)	10.982		#3(P11)	56.1129
#4(P11)	13.39		#4(P11)	55.5836
#1(P28)	32		#1(P28)	83.3746
#2(P28)	28.473		#2(P28)	79.5848
#3(P28)	32.036		#3(P28)	83.1126
#4(P28)	34.43		#4(P28)	84.345
#5(P28)	32.3		#5(P28)	82.2917
