# Supplementary material for: Spatial heterogeneity of bone marrow endothelial cells unveils a distinct subtype in the epiphysis
Source: Nat Cell Biol. 2023 Oct 5;25(10):1415–25. doi: 10.1038/s41556-023-01240-7 (PMC10567563; doi:10.1038/s41556-023-01240-7)
Supplement: Supplementary file 8 — Statistical source data. [file 41556_2023_1240_MOESM8_ESM.xlsx]

## Sheet: Figure3
Fig.3k left	SOC area (mm2)			Fig.3k right	Osx+cell per FOV
	cont	CKO			cont	CKO
#1	1.499	0.088		#1	167	11
#2	1.383	0.132		#2	182	29
#3	1.412	0.098		#3	220	34
				#4	157	39
Fig.3v left	SOC area (mm2)			Fig.3v right	Osx+cell per FOV
	cont	CKO			cont	CKO
#1	1.439	0.328		#1	211	70
#2	1.379	0.334		#2	230	77
#3	1.341	0.25		#3	160	52
				#4	201	79
				#5		66
				#6		88
