# Supplementary material for: Spatial heterogeneity of bone marrow endothelial cells unveils a distinct subtype in the epiphysis
Source: Nat Cell Biol. 2023 Oct 5;25(10):1415–25. doi: 10.1038/s41556-023-01240-7 (PMC10567563; doi:10.1038/s41556-023-01240-7)
Supplement: Supplementary file 9 — Statistical source data. [file 41556_2023_1240_MOESM9_ESM.xlsx]

## Sheet: Figure4
Fig.4b	Relative expression of Col1a1 (CD31+CD45- cells)
	Diaphysis	Metaphysis	Epiphysis
#1	1.27786	0.845714	296.429
#2	1.00786	7.35786	147.857
#3	0.714286	5.11357	307.143
Fig.4k	SOC area (mm2)			Fig.4p	Osx+ cells per FOV
	cont	CKO			cont	CKO
#1	1.3	0.726		#1	165	114
#2	1.321	0.886		#2	233	210
#3	1.129	1.41		#3	171	195
#4	1.501	0.896		#4	229	240
#5	1.19	0.925
#6	1.564	1.234
#7	1.196
Fig.4s	Max load(Epiphysis)[N]			Fig.4t	Max load(Diaphysis)[N]
	cont	CKO			cont	CKO
#1	12.6	4.4		#1	6.3	4.4
#2	10.5	6		#2	3.4	5.7
#3	10	5.9		#3	3.6	3.9
#4	8.7			#4	4.5
