# Supplementary material for: Spatial heterogeneity of bone marrow endothelial cells unveils a distinct subtype in the epiphysis
Source: Nat Cell Biol. 2023 Oct 5;25(10):1415–25. doi: 10.1038/s41556-023-01240-7 (PMC10567563; doi:10.1038/s41556-023-01240-7)
Supplement: Supplementary file 10 — Statistical source data. [file 41556_2023_1240_MOESM10_ESM.xlsx]

## Sheet: Figure5
Fig.5n	cKit+ cells per epiphysis		Fig.5o	Cxcl12-DsRed+ cells per epiphysis
#1(P7)	0		#1(P7)	0
#2(P7)	0		#2(P7)	0
#3(P7)	0		#3(P7)	2
#1(P11)	18		#1(P11)	119
#2(P11)	10		#2(P11)	109
#3(P11)	14		#3(P11)	135
#1(P13)	27		#1(P13)	509
#2(P13)	21		#2(P13)	602
#3(P13)	22		#3(P13)	552
#1(P18)	256		#1(P18)	2111
#2(P18)	267		#2(P18)	1890
#3(P18)	323		#3(P18)	2220
Fig.5u	Distance between HSCs and ECs(μm)
	Metaphysis	Epiphysis
#1	12	2
#2	10	5
#3	5	5
#4	6	5.5
#5	9	5
#6	5.5	2.5
#7	5.5	7
#8	5	6.5
