# Supplementary material for: Spatial heterogeneity of bone marrow endothelial cells unveils a distinct subtype in the epiphysis
Source: Nat Cell Biol. 2023 Oct 5;25(10):1415–25. doi: 10.1038/s41556-023-01240-7 (PMC10567563; doi:10.1038/s41556-023-01240-7)
Supplement: Supplementary file 11 — Statistical source data. [file 41556_2023_1240_MOESM11_ESM.xlsx]

## Sheet: Figure6
Fig.6b left	Vessel area in Epiphysis (mm2)			Fig.6b right	cKit+ cells per FOV
	cont	CKO			cont	CKO
#1	0.62	0.192		#1	165	20
#2	0.429	0.1104		#2	110	7
#3	0.551	0.11817		#3	89	62
				#4	103	30
Fig.6d upper	％LSK			Fig.6d lower	%CD34lowLSK
	cont	CKO			cont	CKO
#1	0.1716	0.1616		#1	0.0282	0.0208
#2	0.218	0.1358		#2	0.0358	0.0168
#3	0.2296	0.1428		#3	0.0208	0.0184
