# Supplementary material for: Spatial heterogeneity of bone marrow endothelial cells unveils a distinct subtype in the epiphysis
Source: Nat Cell Biol. 2023 Oct 5;25(10):1415–25. doi: 10.1038/s41556-023-01240-7 (PMC10567563; doi:10.1038/s41556-023-01240-7)
Supplement: Supplementary file 12 — Statistical source data. [file 41556_2023_1240_MOESM12_ESM.xlsx]

## Sheet: Figure7
Fig.7b	%LSK			Fig.7b	%HSC			Fig.7b	%MPP1
	Epiphysis	Metaphysis			Epiphysis	Metaphysis			Epiphysis	Metaphysis
#1	0.2408	0.213		#1	0.0156	0.0086		#1	0.0264	0.015
#2	0.1976	0.236		#2	0.0042	0.0112		#2	0.0222	0.0282
#3	0.2406	0.1824		#3	0.0128	0.0082		#3	0.0426	0.0236
Fig.7b	%MPP2			Fig.7b	%MPP3			Fig.7b	%MPP4
	Epiphysis	Metaphysis			Epiphysis	Metaphysis			Epiphysis	Metaphysis
#1	0.0144	0.0156		#1	0.1118	0.1044		#1	0.0714	0.0686
#2	0.0074	0.01		#2	0.0904	0.112		#2	0.0718	0.0724
#3	0.007	0.0074		#3	0.0988	0.081		#3	0.0782	0.0608
Fig.7c	Donor-derived cells(%) 1months				Donor-derived cells(%) 2months				Donor-derived cells(%) 3months				Donor-derived cells(%) 4months
	Epiphysis	Metaphysis			Epiphysis	Metaphysis			Epiphysis	Metaphysis			Epiphysis	Metaphysis
#1	10.3485	17.4917		#1	19.2964	3.32202		#1	16.8203	2.41426		#1	23.4539	3.74664
#2	16.612	20.9903		#2	14.9223	11.0032		#2	24.3959	12.5436		#2	12.9649	2.00538
#3	5.92	13.2503		#3	19.5675	6.2148		#3	21.3785	10.2941		#3	15.0313	15.49
#4	4.86394	14.9336		#4	13.6175	12.2177		#4	12.8261	9.86773		#4	20.9178	8.6677
#5	21.0121	14.5374		#5	15.942	8.64786		#5	15.1885	5.57088		#5	11.1917	8.9557
#6	10.5424	16.1504		#6	18.6722	5.09449		#6	20.8889	4.2435		#6	11.0879	3.61571
Fig.7d	Lineage differentiation in donor-derived cells (%) Total				Lineage differentiation in donor-derived cells (%) T cell				Lineage differentiation in donor-derived cells (%) B cell				Lineage differentiation in donor-derived cells (%) Myeloid
	Epiphysis	Metaphysis			Epiphysis	Metaphysis			Epiphysis	Metaphysis			Epiphysis	Metaphysis
#1	23.4539	3.74664		#1	21.9361	4.39771		#1	16.6131	3.4413		#1	28.0053	1.30309
#2	12.9649	2.00538		#2	11.2576	1.95685		#2	16.3866	3.13131		#2	15.1852	0.246228
#3	15.0313	15.49		#3	6.67747	19.0091		#3	11.0766	11.9219		#3	50.8102	8.6741
#4	20.9178	8.6677		#4	13.5385	9.23776		#4	24.0938	11.8852		#4	45.7788	2.66742
#5	11.1917	8.9557		#5	10.2926	7.67834		#5	12.5257	15.5031		#5	16.0714	5.3536
#6	11.0879	3.61571		#6	7.4672	3.02786		#6	18.7954	6.1771		#6	18.638	2.94585
Fig.7e	Donor-derived cells (%) LSK				Donor-derived cells (%) MPP1				Donor-derived cells (%) MPP2				Donor-derived cells (%) MPP3				Donor-derived cells (%) MPP4				Donor-derived cells (%) HSC
	Epiphysis	Metaphysis			Epiphysis	Metaphysis			Epiphysis	Metaphysis			Epiphysis	Metaphysis			Epiphysis	Metaphysis			Epiphysis	Metaphysis
#1	18.1924	0.425802		#1	46.1255	0		#1	26.7503	0		#1	23.5174	0.593621		#1	8.63098	0		#1	18.5904	0
#2	28.9987	2.72705		#2	34.8172	6.52198		#2	29.2929	6.24683		#2	25.3191	1.03009		#2	16.8844	6.2		#2	88.666	11.8902
#3	61.4458	1.5544		#3	71.4138	0		#3	60.4913	1.16218		#3	58.5848	1.47179		#3	32.9832	2.20723		#3	81.4	0
#4	13.9208	0.873826		#4	26.9406	2.12633		#4	24.6347	7.40552		#4	14.2857	0.694934		#4	6.53449	0		#4	24.2991	26.997
#5	23.1056	2.98307		#5	18.1633	4.13778		#5	31.6894	10.002		#5	23.9551	4.62012		#5	37.2	1.28582		#5	14.7059	15.5925
#6	49.3812	0.533236		#6	42.8277	0		#6	34.0611	3.15855		#6	51.1294	1.41719		#6	25.1806	0		#6	53.1	4.94252
Fig.7f	Donor-derived cells(%) 1months				Donor-derived cells(%) 2months				Donor-derived cells(%) 3months				Donor-derived cells(%) 4months
	Epiphysis	Metaphysis			Epiphysis	Metaphysis			Epiphysis	Metaphysis			Epiphysis	Metaphysis
#1	25.6351	2.31588		#1	14.5882	1.25411		#1	11.9794	3.33487		#1	10.7822	0.729742
#2	26.087	4.45712		#2	10.1627	0.87705		#2	16.2429	0.869255		#2	11.5834	0.776077
#3	19.843	2.02319		#3	23.2122	5.22748		#3	42.3077	6.0765		#3	7.06597	0.664733
#4	30.6897	1.40374		#4	30.4054	2.36333		#4	8.19511	10.1963		#4	7.78797	4.71838
#5	16.835	0.949601		#5	8.66976	2.28989		#5	29.8119	0.523868		#5	3.72705	5.87854
#6	14.5394	1.49287		#6	12.4274	0.703299		#6	7.01881	3.06886		#6	10.3596	2.93311
Fig.7g	Lineage differentiation in donor-derived cells (%) Total				Lineage differentiation in donor-derived cells (%) T cell				Lineage differentiation in donor-derived cells (%) B cell				Lineage differentiation in donor-derived cells (%) Myeloid
	Epiphysis	Metaphysis			Epiphysis	Metaphysis			Epiphysis	Metaphysis			Epiphysis	Metaphysis
#1	10.7822	0.729742		#1	6.69905	0.303598		#1	10.7724	0.589994		#1	2.20436	20.8726
#2	11.5834	0.776077		#2	5.85037	0.175747		#2	13.1498	0.0748934		#2	3.26023	26.5161
#3	7.06597	0.664733		#3	5.45965	0.273719		#3	9.31174	0.470815		#3	1.647	8.71022
#4	7.78797	4.71838		#4	9.85346	0.519162		#4	9.69185	2.1661		#4	7.48009	2.50791
#5	3.72705	5.87854		#5	3.38505	1.84234		#5	4.08163	1.35121		#5	15.0812	4.82043
#6	10.3596	2.93311		#6	4.2811	0.180397		#6	15.081	1.04114		#6	9.96385	23.3211
Fig.7i upper	%Cell number (LSK) G0				%Cell number (LSK) G1				%Cell number (LSK) G2/S/M
	Epiphysis	Metaphysis			Epiphysis	Metaphysis			Epiphysis	Metaphysis
#1	66.1	50.1		#1	16.5	31.9		#1	16.2	15.7
#2	72	51		#2	11.5	28.5		#2	15.8	18.4
#3	67.8	44.9		#3	16.5	32.1		#3	14.7	20.9
#4	67.8	51.3		#4	15.8	28		#4	15.4	19.3
Fig.7i lower	%Cell number (CD150+CD48- LSK) G0				%Cell number (CD150+CD48- LSK) G1				%Cell number (CD150+CD48- LSK) G2/S/M
	Epiphysis	Metaphysis			Epiphysis	Metaphysis			Epiphysis	Metaphysis
#1	70.3	54.9		#1	16.7	30.5		#1	11.9	13.4
#2	63.9	64.5		#2	21.8	22.4		#2	13.6	13.2
#3	73	48.3		#3	19.4	36.8		#3	5.16	13.8
#4	68.8	55.2		#4	19.3	25.3		#4	11	12.6
