# Supplementary material for: Spatial heterogeneity of bone marrow endothelial cells unveils a distinct subtype in the epiphysis
Source: Nat Cell Biol. 2023 Oct 5;25(10):1415–25. doi: 10.1038/s41556-023-01240-7 (PMC10567563; doi:10.1038/s41556-023-01240-7)
Supplement: Supplementary file 13 — Statistical source data. [file 41556_2023_1240_MOESM13_ESM.xlsx]

## Sheet: Extended Fig.2
Extended Fig.2a	Filopodia / vascular front (mm)				Extended Fig.2b	Relative intensity of Vegfr1-RFP
	Diaphysis	Metaphysis	Epiphysis			Diaphysis	Metaphysis	Epiphysis
#1	0	166.667	209.524		#1	78.2636	319.576	117.395
#2	0	171.429	185.714		#2	117.395	358.708	143.483
#3	0	195.238	195.238		#3	104.351	436.972	117.395
#4		200	233.333
Extended Fig.2c	Relative intensity of Vegfr2-GFP				Extended Fig.2d	Relative intensity of Vegfr3 immunoreactivity
	Diaphysis	Metaphysis	Epiphysis			Diaphysis	Metaphysis	Epiphysis
#1	100.592	87.2781	81.3609		#1	94.2494	31.2719	30.3294
#2	96.1538	90.2367	93.1953		#2	96.8257	38.8086	32.2568
#3	103.55	91.716	90.2367		#3	108.925	36.1996	36.1996
