# Supplementary material for: Spatial heterogeneity of bone marrow endothelial cells unveils a distinct subtype in the epiphysis
Source: Nat Cell Biol. 2023 Oct 5;25(10):1415–25. doi: 10.1038/s41556-023-01240-7 (PMC10567563; doi:10.1038/s41556-023-01240-7)
Supplement: Supplementary file 14 — Statistical source data. [file 41556_2023_1240_MOESM14_ESM.xlsx]

## Sheet: Extended Fig.3
Extended Fig.3h	Alizarin red(+) SOC area (mm2)
	cont	CKO
#1	1.04	0.724
#2	1.592	1.533
#3	0.972	1.186
#4		0.97
